# Supplementary material for: Investigations on the Wound Healing Potential of Tilapia Piscidin (TP)2-5 and TP2-6
Source: Mar Drugs. 2022 Mar 10;20(3):205. doi: 10.3390/md20030205 (PMC8955782; doi:10.3390/md20030205)
Supplement: Supplementary file 1 [file marinedrugs-20-00205-s001.zip]

Archive with 1 entries (1 files):
- marinedrugs-1605360-supplementary.pdf
